# Supplementary material for: Integrated Metabolomics and Network Pharmacology Revealed Hong-Hua-Xiao-Yao Tablet’s Effect of Mediating Hormone Synthesis in the Treatment of Mammary Gland Hyperplasia
Source: Front Pharmacol. 2022 Feb 1;13:788019. doi: 10.3389/fphar.2022.788019 (PMC8846323; doi:10.3389/fphar.2022.788019)
Supplement: Supplementary file 1 [file DataSheet1.ZIP]

Archive with 7 entries (6 files):
- Supplementary materials/Supplementary Table S1.docx
- Supplementary materials/Supplementary Table S2.docx
- Supplementary materials/Supplementary Table S3.xlsx
- Supplementary materials/Supplementary Table S4.xlsx
- Supplementary materials/Supplementary_Material.docx
- Supplementary materials/~$pplementary_Material.docx
- Supplementary materials/
