# Supplementary material for: Integrated Metabolomics and Network Pharmacology Revealed Hong-Hua-Xiao-Yao Tablet’s Effect of Mediating Hormone Synthesis in the Treatment of Mammary Gland Hyperplasia
Source: Front Pharmacol. 2022 Feb 1;13:788019. doi: 10.3389/fphar.2022.788019 (PMC8846323; doi:10.3389/fphar.2022.788019)
Supplement: Supplementary file 1 [file DataSheet1.ZIP › Supplementary materials/Supplementary Table S3.xlsx]

## Sheet: Sheet1
ABCB1
ABCB11
ABCC1
ABCC2
ABCC3
ABCC4
ABCG2
ACE
ACHE
ACTB
ADCY2
ADCY5
ADH1C
ADRA1D
ADRA2A
ADRA2B
ADRA2C
ADRB1
ADRB2
AHR
AKR1B1
AKR1C1
AKR1C2
AKR1C3
AKT1
ALB
ALDH2
ALOX15
ALOX5
ALPL
AMY1A
AMY2A
AMY2B
ANPEP
APOBEC3A
APOBEC3G
APP
AR
ATP1A1
ATP1A2
ATP1A3
ATP5A1
ATP5B
ATP5C1
ATP5F1B
BAX
BCL2
BCL2A1
CA1
CA12
CA13
CA14
CA2
CA4
CA5A
CA5B
CA6
CA7
CA9
CACNA1B
CACNA1H
CALM3
CASP3
CASP8
CASP9
CBR1
CCNA2
CD14
CDC25B
CDK2
CDK6
CEBPB
CES1
CES2
CFTR
CHAT
CHEK1
CHRM1
CHRM2
CHRM4
CLEC14A
COMT
COX1
COX2
COX4I1
COX5A
COX5B
COX6A2
COX6B1
COX6C
COX7A1
COX7B
COX7C
COX8A
CSF2
CSNK2A1
CSNK2B
CTDSP1
CTRB1
CTTN
CYP11A1
CYP17A1
CYP19A1
CYP1A1
CYP1A2
CYP1B1
CYP27A1
CYP2A13
CYP2B6
CYP2C19
CYP2C8
CYP2C9
CYP2D6
CYP2E1
CYP3A4
CYP3A43
CYP3A5
CYP3A7
DNMT1
DPEP1
DPP4
DRD1
DRD5
DUSP3
EFTUD1
EIF3F
ERN1
ESR1
ESR2
ESRRA
ESRRB
ESRRG
F11R
F7
FAAH
FABP1
FABP6
FECH
FFAR1
FGF2
FOLH1
FOS
GABBR1
GABRB3
GALR3
GCK
GLRA3
GLTP
GNAS
GNPDA1
GPER
GPR35
GRIN2B
GRM4
GSK3B
GSTP1
HCAR2
HCK
HDAC1
HDAC2
HDAC3
HDAC4
HDAC6
HDAC8
HIBCH
HK1
HMGCR
HRAS
HSD11B1
HSD11B2
HSD17B1
HSD17B2
HSD17B3
HSD3B1
HSD3B2
HSP90AA1
HSPA2
HSPA4
HTR1E
ICAM1
IFNB1
IGHG1
IGHG2
IL10
IL1B
IL2
IL4
IL6
IMPDH2
ITGA5
ITGAL
ITGB2
ITGB3
JAK1
JAK2
JUN
KCNH2
KDR
KHSRP
KIAA1310
KIF11
KL
KRAS
LBP
LCN2
LCT
LCTL
LGALS2
LGALS3
LGALS7
LRIG1
LTA4H
LTB4R
LYZ
MAOA
MAOB
MAP3K5
MAPK1
MAPK14
MAPK8
MB
MCL1
METAP2
MGAM
MGLL
MIF
MIR301B
MME
MMP12
MMP2
MMP9
MT2A
MTNR1A
MTNR1B
MTOR
MTTP
NCAN
NCOA1
NCOA2
NFE2L2
NFKB1
NLRP3
None
NOS2
NQO2
NR1H4
NR1I2
NR1I3
NR2E3
NR2F2
NR3C1
NR3C2
NUDT9
OSTalpha
OSTBETA
PARK7
PDE3A
PGR
PI4K2B
PIK3CG
PIK3R1
PIM1
PKIA
PLA2G1B
PLIN1
PPARA
PPARD
PPARG
PRKAA1
PRKAA2
PRKAB1
PRKCA
PRKCB
PRKCG
PRKCZ
PRLR
PRSS1
PRSS3
PTGER2
PTGER4
PTGFR
PTGS1
PTGS2
PTK2
PTK2B
PTPN1
PTPN2
PTPN7
PYGL
PYGM
RAC1
RARA
RARB
RARG
RAS
RELA
REM1
RHOB
RIPK2
RORA
RUVBL2
RXRA
RXRG
S1PR1
S1PR2
S1PR4
S1PR5
SELE
SERPINA6
SF3B3
SFTPD
SHBG
SIGLEC1
SIRT1
SLC10A1
SLC10A2
SLC10A6
SLC16A1
SLC16A7
SLC22A1
SLC22A10
SLC22A11
SLC22A3
SLC22A4
SLC22A6
SLC22A7
SLC22A8
SLC2A1
SLC5A1
SLC5A2
SLC6A2
SLC6A3
SLC6A4
SLCO1A2
SLCO1B1
SLCO1B3
SLCO1C1
SLCO2B1
SLCO4A1
SLCO4C1
SMARCA5
SNCA
SOAT1
SOAT2
SOCS3
SOD1
SRC
SRD5A1
SRD5A2
SST
STK11
STK17B
STS
SULT2B1
SYT1
TAAR1
TERT
TGFB1
THRA
THRB
TLR9
TNF
TOP2A
TTR
TYR
UBA1
UGT1A1
UGT1A3
UGT2B7
UGT3A1
VCAM1
VEGFA
YARS
