# Supplementary material for: Integrated Metabolomics and Network Pharmacology Revealed Hong-Hua-Xiao-Yao Tablet’s Effect of Mediating Hormone Synthesis in the Treatment of Mammary Gland Hyperplasia
Source: Front Pharmacol. 2022 Feb 1;13:788019. doi: 10.3389/fphar.2022.788019 (PMC8846323; doi:10.3389/fphar.2022.788019)
Supplement: Supplementary file 1 [file DataSheet1.ZIP › Supplementary materials/Supplementary Table S4.xlsx]

## Sheet: Sheet1
Gene Symbol	Description	Category	Gifts	GC Id	Relevance score	GeneCards Link
BRCA1	BRCA1 DNA Repair Associated	Protein Coding	52	GC17M043044	248.353	https://www.genecards.org/cgi-bin/carddisp.pl?gene=BRCA1
BRCA2	BRCA2 DNA Repair Associated	Protein Coding	50	GC13P032315	231.893	https://www.genecards.org/cgi-bin/carddisp.pl?gene=BRCA2
ESR1	Estrogen Receptor 1	Protein Coding	54	GC06P151656	159.598	https://www.genecards.org/cgi-bin/carddisp.pl?gene=ESR1
ERBB2	Erb-B2 Receptor Tyrosine Kinase 2	Protein Coding	55	GC17P039687	153.844	https://www.genecards.org/cgi-bin/carddisp.pl?gene=ERBB2
TP53	Tumor Protein P53	Protein Coding	54	GC17M007661	150.263	https://www.genecards.org/cgi-bin/carddisp.pl?gene=TP53
PTEN	Phosphatase And Tensin Homolog	Protein Coding	53	GC10P087863	113.583	https://www.genecards.org/cgi-bin/carddisp.pl?gene=PTEN
CHEK2	Checkpoint Kinase 2	Protein Coding	54	GC22M028687	111.813	https://www.genecards.org/cgi-bin/carddisp.pl?gene=CHEK2
PALB2	Partner And Localizer Of BRCA2	Protein Coding	43	GC16M023603	107.986	https://www.genecards.org/cgi-bin/carddisp.pl?gene=PALB2
PIK3CA	Phosphatidylinositol-4,5-Bisphosphate 3-Kinase Catalytic Subunit Alpha	Protein Coding	53	GC03P179148	107.361	https://www.genecards.org/cgi-bin/carddisp.pl?gene=PIK3CA
CYP21A2	Cytochrome P450 Family 21 Subfamily A Member 2	Protein Coding	46	GC06P049376	102.909	https://www.genecards.org/cgi-bin/carddisp.pl?gene=CYP21A2
CDH1	Cadherin 1	Protein Coding	51	GC16P068737	100.972	https://www.genecards.org/cgi-bin/carddisp.pl?gene=CDH1
CYP19A1	Cytochrome P450 Family 19 Subfamily A Member 1	Protein Coding	50	GC15M051208	92.96	https://www.genecards.org/cgi-bin/carddisp.pl?gene=CYP19A1
AKT1	AKT Serine/Threonine Kinase 1	Protein Coding	55	GC14M104769	92.1078	https://www.genecards.org/cgi-bin/carddisp.pl?gene=AKT1
ATM	ATM Serine/Threonine Kinase	Protein Coding	54	GC11P108222	92.0556	https://www.genecards.org/cgi-bin/carddisp.pl?gene=ATM
EGFR	Epidermal Growth Factor Receptor	Protein Coding	55	GC07P055019	88.7439	https://www.genecards.org/cgi-bin/carddisp.pl?gene=EGFR
CYP17A1	Cytochrome P450 Family 17 Subfamily A Member 1	Protein Coding	50	GC10M102830	87.9215	https://www.genecards.org/cgi-bin/carddisp.pl?gene=CYP17A1
PGR	Progesterone Receptor	Protein Coding	52	GC11M101030	87.3801	https://www.genecards.org/cgi-bin/carddisp.pl?gene=PGR
KRAS	KRAS Proto-Oncogene, GTPase	Protein Coding	52	GC12M025204	76.8641	https://www.genecards.org/cgi-bin/carddisp.pl?gene=KRAS
AR	Androgen Receptor	Protein Coding	54	GC0XP067544	73.5462	https://www.genecards.org/cgi-bin/carddisp.pl?gene=AR
RAD51	RAD51 Recombinase	Protein Coding	53	GC15P040694	72.2833	https://www.genecards.org/cgi-bin/carddisp.pl?gene=RAD51
MSH2	MutS Homolog 2	Protein Coding	49	GC02P047402	69.3632	https://www.genecards.org/cgi-bin/carddisp.pl?gene=MSH2
CCND1	Cyclin D1	Protein Coding	53	GC11P069641	69.1715	https://www.genecards.org/cgi-bin/carddisp.pl?gene=CCND1
NBN	Nibrin	Protein Coding	48	GC08M089933	67.4656	https://www.genecards.org/cgi-bin/carddisp.pl?gene=NBN
INSR	Insulin Receptor	Protein Coding	55	GC19M007112	66.2441	https://www.genecards.org/cgi-bin/carddisp.pl?gene=INSR
CASP8	Caspase 8	Protein Coding	53	GC02P201233	64.6903	https://www.genecards.org/cgi-bin/carddisp.pl?gene=CASP8
RET	Ret Proto-Oncogene	Protein Coding	54	GC10P043081	64.0563	https://www.genecards.org/cgi-bin/carddisp.pl?gene=RET
VEGFA	Vascular Endothelial Growth Factor A	Protein Coding	49	GC06P043770	63.5719	https://www.genecards.org/cgi-bin/carddisp.pl?gene=VEGFA
CYP11B1	Cytochrome P450 Family 11 Subfamily B Member 1	Protein Coding	50	GC08M142872	63.1721	https://www.genecards.org/cgi-bin/carddisp.pl?gene=CYP11B1
MIR21	MicroRNA 21	RNA Gene	24	GC17P059841	62.1588	https://www.genecards.org/cgi-bin/carddisp.pl?gene=MIR21
BCL2	BCL2 Apoptosis Regulator	Protein Coding	52	GC18M063123	61.1218	https://www.genecards.org/cgi-bin/carddisp.pl?gene=BCL2
ESR2	Estrogen Receptor 2	Protein Coding	50	GC14M064084	60.2096	https://www.genecards.org/cgi-bin/carddisp.pl?gene=ESR2
XRCC3	X-Ray Repair Cross Complementing 3	Protein Coding	43	GC14M103697	59.6031	https://www.genecards.org/cgi-bin/carddisp.pl?gene=XRCC3
IGF1	Insulin Like Growth Factor 1	Protein Coding	50	GC12M102395	57.6471	https://www.genecards.org/cgi-bin/carddisp.pl?gene=IGF1
FGFR2	Fibroblast Growth Factor Receptor 2	Protein Coding	55	GC10M121478	57.3538	https://www.genecards.org/cgi-bin/carddisp.pl?gene=FGFR2
CTNNB1	Catenin Beta 1	Protein Coding	54	GC03P041236	56.5487	https://www.genecards.org/cgi-bin/carddisp.pl?gene=CTNNB1
CDKN2A	Cyclin Dependent Kinase Inhibitor 2A	Protein Coding	52	GC09M021967	56.3097	https://www.genecards.org/cgi-bin/carddisp.pl?gene=CDKN2A
TGFB1	Transforming Growth Factor Beta 1	Protein Coding	53	GC19M041301	55.7732	https://www.genecards.org/cgi-bin/carddisp.pl?gene=TGFB1
MYC	MYC Proto-Oncogene, BHLH Transcription Factor	Protein Coding	52	GC08P127735	52.8872	https://www.genecards.org/cgi-bin/carddisp.pl?gene=MYC
EGF	Epidermal Growth Factor	Protein Coding	52	GC04P109912	52.8366	https://www.genecards.org/cgi-bin/carddisp.pl?gene=EGF
MKI67	Marker Of Proliferation Ki-67	Protein Coding	45	GC10M128096	52.7813	https://www.genecards.org/cgi-bin/carddisp.pl?gene=MKI67
CDKN1A	Cyclin Dependent Kinase Inhibitor 1A	Protein Coding	50	GC06P049517	52.5942	https://www.genecards.org/cgi-bin/carddisp.pl?gene=CDKN1A
PHB	Prohibitin	Protein Coding	49	GC17M049404	52.5801	https://www.genecards.org/cgi-bin/carddisp.pl?gene=PHB
HSD3B2	Hydroxy-Delta-5-Steroid Dehydrogenase, 3 Beta- And Steroid Delta-Isomerase 2	Protein Coding	47	GC01P119414	51.4373	https://www.genecards.org/cgi-bin/carddisp.pl?gene=HSD3B2
MIR200C	MicroRNA 200c	RNA Gene	21	GC12P009004	51.4149	https://www.genecards.org/cgi-bin/carddisp.pl?gene=MIR200C
MIR221	MicroRNA 221	RNA Gene	20	GC0XM045746	50.9361	https://www.genecards.org/cgi-bin/carddisp.pl?gene=MIR221
PPM1D	Protein Phosphatase, Mg2+/Mn2+ Dependent 1D	Protein Coding	48	GC17P060600	50.8573	https://www.genecards.org/cgi-bin/carddisp.pl?gene=PPM1D
KLK3	Kallikrein Related Peptidase 3	Protein Coding	47	GC19P050854	50.6388	https://www.genecards.org/cgi-bin/carddisp.pl?gene=KLK3
MUC1	Mucin 1, Cell Surface Associated	Protein Coding	48	GC01M155185	50.557	https://www.genecards.org/cgi-bin/carddisp.pl?gene=MUC1
GNAS	GNAS Complex Locus	Protein Coding	52	GC20P058839	50.4342	https://www.genecards.org/cgi-bin/carddisp.pl?gene=GNAS
IL6	Interleukin 6	Protein Coding	50	GC07P022725	50.2817	https://www.genecards.org/cgi-bin/carddisp.pl?gene=IL6
STAR	Steroidogenic Acute Regulatory Protein	Protein Coding	47	GC08M038145	50.2188	https://www.genecards.org/cgi-bin/carddisp.pl?gene=STAR
MIR146A	MicroRNA 146a	RNA Gene	22	GC05P160485	49.771	https://www.genecards.org/cgi-bin/carddisp.pl?gene=MIR146A
MIR155	MicroRNA 155	RNA Gene	19	GC21P025573	49.2418	https://www.genecards.org/cgi-bin/carddisp.pl?gene=MIR155
MIR34A	MicroRNA 34a	RNA Gene	22	GC01M009151	48.9778	https://www.genecards.org/cgi-bin/carddisp.pl?gene=MIR34A
MDM2	MDM2 Proto-Oncogene	Protein Coding	54	GC12P068808	48.7953	https://www.genecards.org/cgi-bin/carddisp.pl?gene=MDM2
MIR200A	MicroRNA 200a	RNA Gene	21	GC01P001624	48.3155	https://www.genecards.org/cgi-bin/carddisp.pl?gene=MIR200A
MIR10B	MicroRNA 10b	RNA Gene	21	GC02P176150	48.1877	https://www.genecards.org/cgi-bin/carddisp.pl?gene=MIR10B
KLLN	Killin, P53 Regulated DNA Replication Inhibitor	Protein Coding	30	GC10M087860	47.8742	https://www.genecards.org/cgi-bin/carddisp.pl?gene=KLLN
MIR200B	MicroRNA 200b	RNA Gene	20	GC01P001167	47.7693	https://www.genecards.org/cgi-bin/carddisp.pl?gene=MIR200B
CDKN1B	Cyclin Dependent Kinase Inhibitor 1B	Protein Coding	49	GC12P012716	47.7457	https://www.genecards.org/cgi-bin/carddisp.pl?gene=CDKN1B
ARMC5	Armadillo Repeat Containing 5	Protein Coding	38	GC16P031710	47.6294	https://www.genecards.org/cgi-bin/carddisp.pl?gene=ARMC5
HMMR	Hyaluronan Mediated Motility Receptor	Protein Coding	43	GC05P163480	47.6203	https://www.genecards.org/cgi-bin/carddisp.pl?gene=HMMR
MIR27A	MicroRNA 27a	RNA Gene	22	GC19M014034	46.7376	https://www.genecards.org/cgi-bin/carddisp.pl?gene=MIR27A
MIR222	MicroRNA 222	RNA Gene	21	GC0XM045747	46.5335	https://www.genecards.org/cgi-bin/carddisp.pl?gene=MIR222
TP63	Tumor Protein P63	Protein Coding	49	GC03P189598	46.5054	https://www.genecards.org/cgi-bin/carddisp.pl?gene=TP63
PRLR	Prolactin Receptor	Protein Coding	49	GC05M035048	46.3577	https://www.genecards.org/cgi-bin/carddisp.pl?gene=PRLR
MIR205	MicroRNA 205	RNA Gene	20	GC01P209432	46.2054	https://www.genecards.org/cgi-bin/carddisp.pl?gene=MIR205
MIR125A	MicroRNA 125a	RNA Gene	21	GC19P051720	46.0509	https://www.genecards.org/cgi-bin/carddisp.pl?gene=MIR125A
RB1CC1	RB1 Inducible Coiled-Coil 1	Protein Coding	43	GC08M052622	45.953	https://www.genecards.org/cgi-bin/carddisp.pl?gene=RB1CC1
MLH1	MutL Homolog 1	Protein Coding	49	GC03P036993	45.851	https://www.genecards.org/cgi-bin/carddisp.pl?gene=MLH1
MIR17	MicroRNA 17	RNA Gene	21	GC13P091350	45.7277	https://www.genecards.org/cgi-bin/carddisp.pl?gene=MIR17
MIR31	MicroRNA 31	RNA Gene	20	GC09M021513	45.5284	https://www.genecards.org/cgi-bin/carddisp.pl?gene=MIR31
MIR20A	MicroRNA 20a	RNA Gene	19	GC13P091444	44.5089	https://www.genecards.org/cgi-bin/carddisp.pl?gene=MIR20A
IGF1R	Insulin Like Growth Factor 1 Receptor	Protein Coding	56	GC15P098648	44.432	https://www.genecards.org/cgi-bin/carddisp.pl?gene=IGF1R
TFF1	Trefoil Factor 1	Protein Coding	45	GC21M042362	44.2444	https://www.genecards.org/cgi-bin/carddisp.pl?gene=TFF1
MIR210	MicroRNA 210	RNA Gene	21	GC11M000726	44.2155	https://www.genecards.org/cgi-bin/carddisp.pl?gene=MIR210
PTGS2	Prostaglandin-Endoperoxide Synthase 2	Protein Coding	49	GC01M186640	44.2017	https://www.genecards.org/cgi-bin/carddisp.pl?gene=PTGS2
PRL	Prolactin	Protein Coding	45	GC06M022287	44.1173	https://www.genecards.org/cgi-bin/carddisp.pl?gene=PRL
MIR141	MicroRNA 141	RNA Gene	21	GC12P009005	44.0497	https://www.genecards.org/cgi-bin/carddisp.pl?gene=MIR141
MIR182	MicroRNA 182	RNA Gene	20	GC07M129770	43.9498	https://www.genecards.org/cgi-bin/carddisp.pl?gene=MIR182
MIR126	MicroRNA 126	RNA Gene	22	GC09P136670	43.8936	https://www.genecards.org/cgi-bin/carddisp.pl?gene=MIR126
IGFBP3	Insulin Like Growth Factor Binding Protein 3	Protein Coding	46	GC07M045912	43.8726	https://www.genecards.org/cgi-bin/carddisp.pl?gene=IGFBP3
HIF1A	Hypoxia Inducible Factor 1 Subunit Alpha	Protein Coding	49	GC14P061695	43.8656	https://www.genecards.org/cgi-bin/carddisp.pl?gene=HIF1A
CTSD	Cathepsin D	Protein Coding	53	GC11M001752	43.5284	https://www.genecards.org/cgi-bin/carddisp.pl?gene=CTSD
ABCB1	ATP Binding Cassette Subfamily B Member 1	Protein Coding	52	GC07M087504	43.1282	https://www.genecards.org/cgi-bin/carddisp.pl?gene=ABCB1
MIR204	MicroRNA 204	RNA Gene	21	GC09M070809	42.8397	https://www.genecards.org/cgi-bin/carddisp.pl?gene=MIR204
NQO2	N-Ribosyldihydronicotinamide:Quinone Reductase 2	Protein Coding	46	GC06P003012	42.7937	https://www.genecards.org/cgi-bin/carddisp.pl?gene=NQO2
SLC22A18	Solute Carrier Family 22 Member 18	Protein Coding	43	GC11P002899	42.2987	https://www.genecards.org/cgi-bin/carddisp.pl?gene=SLC22A18
GSTP1	Glutathione S-Transferase Pi 1	Protein Coding	51	GC11P067583	42.1629	https://www.genecards.org/cgi-bin/carddisp.pl?gene=GSTP1
MMP9	Matrix Metallopeptidase 9	Protein Coding	53	GC20P046008	42.1002	https://www.genecards.org/cgi-bin/carddisp.pl?gene=MMP9
MIR335	MicroRNA 335	RNA Gene	17	GC07P130496	42.0708	https://www.genecards.org/cgi-bin/carddisp.pl?gene=MIR335
STAT3	Signal Transducer And Activator Of Transcription 3	Protein Coding	53	GC17M042313	41.8024	https://www.genecards.org/cgi-bin/carddisp.pl?gene=STAT3
MMP2	Matrix Metallopeptidase 2	Protein Coding	54	GC16P055390	41.6835	https://www.genecards.org/cgi-bin/carddisp.pl?gene=MMP2
NCOA3	Nuclear Receptor Coactivator 3	Protein Coding	47	GC20P047501	41.5166	https://www.genecards.org/cgi-bin/carddisp.pl?gene=NCOA3
TNF	Tumor Necrosis Factor	Protein Coding	52	GC06P049352	41.4074	https://www.genecards.org/cgi-bin/carddisp.pl?gene=TNF
VDR	Vitamin D Receptor	Protein Coding	53	GC12M047841	41.0984	https://www.genecards.org/cgi-bin/carddisp.pl?gene=VDR
MIR146B	MicroRNA 146b	RNA Gene	19	GC10P102436	40.8262	https://www.genecards.org/cgi-bin/carddisp.pl?gene=MIR146B
MIR96	MicroRNA 96	RNA Gene	20	GC07M129774	40.773	https://www.genecards.org/cgi-bin/carddisp.pl?gene=MIR96
ABCG2	ATP Binding Cassette Subfamily G Member 2 (Junior Blood Group)	Protein Coding	52	GC04M088090	40.7111	https://www.genecards.org/cgi-bin/carddisp.pl?gene=ABCG2
MSH6	MutS Homolog 6	Protein Coding	51	GC02P047695	40.6985	https://www.genecards.org/cgi-bin/carddisp.pl?gene=MSH6
LEP	Leptin	Protein Coding	48	GC07P128241	40.6677	https://www.genecards.org/cgi-bin/carddisp.pl?gene=LEP
MIR127	MicroRNA 127	RNA Gene	20	GC14P104952	40.647	https://www.genecards.org/cgi-bin/carddisp.pl?gene=MIR127
MIR196A2	MicroRNA 196a-2	RNA Gene	21	GC12P054244	40.6279	https://www.genecards.org/cgi-bin/carddisp.pl?gene=MIR196A2
MIR373	MicroRNA 373	RNA Gene	20	GC19P055577	40.572	https://www.genecards.org/cgi-bin/carddisp.pl?gene=MIR373
GSTM1	Glutathione S-Transferase Mu 1	Protein Coding	43	GC01P109687	40.4316	https://www.genecards.org/cgi-bin/carddisp.pl?gene=GSTM1
CYP1A1	Cytochrome P450 Family 1 Subfamily A Member 1	Protein Coding	48	GC15M074719	40.3654	https://www.genecards.org/cgi-bin/carddisp.pl?gene=CYP1A1
BAX	BCL2 Associated X, Apoptosis Regulator	Protein Coding	50	GC19P048954	40.2685	https://www.genecards.org/cgi-bin/carddisp.pl?gene=BAX
MIR193B	MicroRNA 193b	RNA Gene	20	GC16P014307	39.8999	https://www.genecards.org/cgi-bin/carddisp.pl?gene=MIR193B
RB1	RB Transcriptional Corepressor 1	Protein Coding	50	GC13P048303	39.8711	https://www.genecards.org/cgi-bin/carddisp.pl?gene=RB1
CDK4	Cyclin Dependent Kinase 4	Protein Coding	55	GC12M057743	39.8122	https://www.genecards.org/cgi-bin/carddisp.pl?gene=CDK4
ERBB3	Erb-B2 Receptor Tyrosine Kinase 3	Protein Coding	54	GC12P056108	39.6697	https://www.genecards.org/cgi-bin/carddisp.pl?gene=ERBB3
PCNA	Proliferating Cell Nuclear Antigen	Protein Coding	53	GC20M005114	39.5633	https://www.genecards.org/cgi-bin/carddisp.pl?gene=PCNA
IGF2	Insulin Like Growth Factor 2	Protein Coding	48	GC11M002130	39.4314	https://www.genecards.org/cgi-bin/carddisp.pl?gene=IGF2
MIR451A	MicroRNA 451a	RNA Gene	17	GC17M028861	39.134	https://www.genecards.org/cgi-bin/carddisp.pl?gene=MIR451A
RAD50	RAD50 Double Strand Break Repair Protein	Protein Coding	50	GC05P132556	39.1258	https://www.genecards.org/cgi-bin/carddisp.pl?gene=RAD50
TERT	Telomerase Reverse Transcriptase	Protein Coding	52	GC05M001253	39.0208	https://www.genecards.org/cgi-bin/carddisp.pl?gene=TERT
MTHFR	Methylenetetrahydrofolate Reductase	Protein Coding	49	GC01M011785	38.7226	https://www.genecards.org/cgi-bin/carddisp.pl?gene=MTHFR
FAS	Fas Cell Surface Death Receptor	Protein Coding	51	GC10P088969	38.6211	https://www.genecards.org/cgi-bin/carddisp.pl?gene=FAS
MRE11	MRE11 Homolog, Double Strand Break Repair Nuclease	Protein Coding	42	GC11M094636	38.5259	https://www.genecards.org/cgi-bin/carddisp.pl?gene=MRE11
MIR499A	MicroRNA 499a	RNA Gene	21	GC20P034990	38.4351	https://www.genecards.org/cgi-bin/carddisp.pl?gene=MIR499A
FGFR1	Fibroblast Growth Factor Receptor 1	Protein Coding	56	GC08M038400	38.3391	https://www.genecards.org/cgi-bin/carddisp.pl?gene=FGFR1
MTOR	Mechanistic Target Of Rapamycin Kinase	Protein Coding	54	GC01M011106	38.3055	https://www.genecards.org/cgi-bin/carddisp.pl?gene=MTOR
HERC2	HECT And RLD Domain Containing E3 Ubiquitin Protein Ligase 2	Protein Coding	45	GC15M028111	38.2751	https://www.genecards.org/cgi-bin/carddisp.pl?gene=HERC2
MIR30E	MicroRNA 30e	RNA Gene	21	GC01P040754	38.1956	https://www.genecards.org/cgi-bin/carddisp.pl?gene=MIR30E
SRD5A1	Steroid 5 Alpha-Reductase 1	Protein Coding	46	GC05P006633	37.954	https://www.genecards.org/cgi-bin/carddisp.pl?gene=SRD5A1
TGFA	Transforming Growth Factor Alpha	Protein Coding	47	GC02M070447	37.8897	https://www.genecards.org/cgi-bin/carddisp.pl?gene=TGFA
MIR128-1	MicroRNA 128-1	RNA Gene	19	GC02P135665	37.829	https://www.genecards.org/cgi-bin/carddisp.pl?gene=MIR128-1
PLAU	Plasminogen Activator, Urokinase	Protein Coding	52	GC10P073909	37.7904	https://www.genecards.org/cgi-bin/carddisp.pl?gene=PLAU
MIR520C	MicroRNA 520c	RNA Gene	18	GC19P055569	37.6851	https://www.genecards.org/cgi-bin/carddisp.pl?gene=MIR520C
MAPK1	Mitogen-Activated Protein Kinase 1	Protein Coding	53	GC22M021754	37.182	https://www.genecards.org/cgi-bin/carddisp.pl?gene=MAPK1
APC	APC Regulator Of WNT Signaling Pathway	Protein Coding	50	GC05P112707	37.1333	https://www.genecards.org/cgi-bin/carddisp.pl?gene=APC
BIRC5	Baculoviral IAP Repeat Containing 5	Protein Coding	47	GC17P078214	36.9205	https://www.genecards.org/cgi-bin/carddisp.pl?gene=BIRC5
CASP3	Caspase 3	Protein Coding	51	GC04M184627	36.9161	https://www.genecards.org/cgi-bin/carddisp.pl?gene=CASP3
FGF2	Fibroblast Growth Factor 2	Protein Coding	48	GC04P122826	36.8777	https://www.genecards.org/cgi-bin/carddisp.pl?gene=FGF2
VIM	Vimentin	Protein Coding	51	GC10P017227	36.8278	https://www.genecards.org/cgi-bin/carddisp.pl?gene=VIM
CD44	CD44 Molecule (Indian Blood Group)	Protein Coding	48	GC11P035139	36.6931	https://www.genecards.org/cgi-bin/carddisp.pl?gene=CD44
PPARG	Peroxisome Proliferator Activated Receptor Gamma	Protein Coding	53	GC03P012287	36.2586	https://www.genecards.org/cgi-bin/carddisp.pl?gene=PPARG
TNXB	Tenascin XB	Protein Coding	45	GC06M033050	36.119	https://www.genecards.org/cgi-bin/carddisp.pl?gene=TNXB
CYP1B1	Cytochrome P450 Family 1 Subfamily B Member 1	Protein Coding	49	GC02M038034	35.9861	https://www.genecards.org/cgi-bin/carddisp.pl?gene=CYP1B1
SHBG	Sex Hormone Binding Globulin	Protein Coding	41	GC17P007613	35.741	https://www.genecards.org/cgi-bin/carddisp.pl?gene=SHBG
STK11	Serine/Threonine Kinase 11	Protein Coding	50	GC19P001177	35.408	https://www.genecards.org/cgi-bin/carddisp.pl?gene=STK11
SRC	SRC Proto-Oncogene, Non-Receptor Tyrosine Kinase	Protein Coding	53	GC20P037344	35.3915	https://www.genecards.org/cgi-bin/carddisp.pl?gene=SRC
EZH2	Enhancer Of Zeste 2 Polycomb Repressive Complex 2 Subunit	Protein Coding	54	GC07M148807	35.1966	https://www.genecards.org/cgi-bin/carddisp.pl?gene=EZH2
CSF3	Colony Stimulating Factor 3	Protein Coding	41	GC17P040015	35.0337	https://www.genecards.org/cgi-bin/carddisp.pl?gene=CSF3
XRCC1	X-Ray Repair Cross Complementing 1	Protein Coding	45	GC19M043543	34.9903	https://www.genecards.org/cgi-bin/carddisp.pl?gene=XRCC1
PRKAR1A	Protein Kinase CAMP-Dependent Type I Regulatory Subunit Alpha	Protein Coding	53	GC17P068439	34.9276	https://www.genecards.org/cgi-bin/carddisp.pl?gene=PRKAR1A
KRT19	Keratin 19	Protein Coding	46	GC17M041523	34.8112	https://www.genecards.org/cgi-bin/carddisp.pl?gene=KRT19
COMT	Catechol-O-Methyltransferase	Protein Coding	52	GC22P019941	34.7894	https://www.genecards.org/cgi-bin/carddisp.pl?gene=COMT
CAV1	Caveolin 1	Protein Coding	49	GC07P116524	34.7305	https://www.genecards.org/cgi-bin/carddisp.pl?gene=CAV1
FGFR3	Fibroblast Growth Factor Receptor 3	Protein Coding	56	GC04P001795	34.388	https://www.genecards.org/cgi-bin/carddisp.pl?gene=FGFR3
BRAF	B-Raf Proto-Oncogene, Serine/Threonine Kinase	Protein Coding	54	GC07M140715	34.3504	https://www.genecards.org/cgi-bin/carddisp.pl?gene=BRAF
SMAD4	SMAD Family Member 4	Protein Coding	51	GC18P051028	34.121	https://www.genecards.org/cgi-bin/carddisp.pl?gene=SMAD4
JUN	Jun Proto-Oncogene, AP-1 Transcription Factor Subunit	Protein Coding	50	GC01M058780	34.0758	https://www.genecards.org/cgi-bin/carddisp.pl?gene=JUN
KIT	KIT Proto-Oncogene, Receptor Tyrosine Kinase	Protein Coding	54	GC04P054657	34.0176	https://www.genecards.org/cgi-bin/carddisp.pl?gene=KIT
CDK2	Cyclin Dependent Kinase 2	Protein Coding	53	GC12P055966	33.9639	https://www.genecards.org/cgi-bin/carddisp.pl?gene=CDK2
POR	Cytochrome P450 Oxidoreductase	Protein Coding	50	GC07P075899	33.9277	https://www.genecards.org/cgi-bin/carddisp.pl?gene=POR
GNRH1	Gonadotropin Releasing Hormone 1	Protein Coding	43	GC08M025419	33.6489	https://www.genecards.org/cgi-bin/carddisp.pl?gene=GNRH1
NOTCH1	Notch Receptor 1	Protein Coding	52	GC09M136623	33.4743	https://www.genecards.org/cgi-bin/carddisp.pl?gene=NOTCH1
MEN1	Menin 1	Protein Coding	47	GC11M064803	33.1447	https://www.genecards.org/cgi-bin/carddisp.pl?gene=MEN1
TOP2A	DNA Topoisomerase II Alpha	Protein Coding	52	GC17M040388	32.8154	https://www.genecards.org/cgi-bin/carddisp.pl?gene=TOP2A
CXCL8	C-X-C Motif Chemokine Ligand 8	Protein Coding	42	GC04P073740	32.7538	https://www.genecards.org/cgi-bin/carddisp.pl?gene=CXCL8
PARP1	Poly(ADP-Ribose) Polymerase 1	Protein Coding	50	GC01M226360	32.5808	https://www.genecards.org/cgi-bin/carddisp.pl?gene=PARP1
KRT5	Keratin 5	Protein Coding	48	GC12M052514	32.5496	https://www.genecards.org/cgi-bin/carddisp.pl?gene=KRT5
INS	Insulin	Protein Coding	49	GC11M002159	32.4985	https://www.genecards.org/cgi-bin/carddisp.pl?gene=INS
MET	MET Proto-Oncogene, Receptor Tyrosine Kinase	Protein Coding	55	GC07P116672	32.4756	https://www.genecards.org/cgi-bin/carddisp.pl?gene=MET
CXCR4	C-X-C Motif Chemokine Receptor 4	Protein Coding	53	GC02M136114	32.3489	https://www.genecards.org/cgi-bin/carddisp.pl?gene=CXCR4
GATA3	GATA Binding Protein 3	Protein Coding	50	GC10P008045	32.3062	https://www.genecards.org/cgi-bin/carddisp.pl?gene=GATA3
ERCC2	ERCC Excision Repair 2, TFIIH Core Complex Helicase Subunit	Protein Coding	49	GC19M045349	31.7302	https://www.genecards.org/cgi-bin/carddisp.pl?gene=ERCC2
KRT7	Keratin 7	Protein Coding	43	GC12P052232	31.7203	https://www.genecards.org/cgi-bin/carddisp.pl?gene=KRT7
SERPINE1	Serpin Family E Member 1	Protein Coding	51	GC07P101127	31.5793	https://www.genecards.org/cgi-bin/carddisp.pl?gene=SERPINE1
AURKA	Aurora Kinase A	Protein Coding	52	GC20M056370	31.5215	https://www.genecards.org/cgi-bin/carddisp.pl?gene=AURKA
IL1B	Interleukin 1 Beta	Protein Coding	49	GC02M112829	31.5005	https://www.genecards.org/cgi-bin/carddisp.pl?gene=IL1B
CYP11A1	Cytochrome P450 Family 11 Subfamily A Member 1	Protein Coding	50	GC15M074337	31.4337	https://www.genecards.org/cgi-bin/carddisp.pl?gene=CYP11A1
TWIST1	Twist Family BHLH Transcription Factor 1	Protein Coding	47	GC07M019020	31.3473	https://www.genecards.org/cgi-bin/carddisp.pl?gene=TWIST1
PIK3R1	Phosphoinositide-3-Kinase Regulatory Subunit 1	Protein Coding	52	GC05P068215	31.193	https://www.genecards.org/cgi-bin/carddisp.pl?gene=PIK3R1
IFI27	Interferon Alpha Inducible Protein 27	Protein Coding	39	GC14P094104	31.0686	https://www.genecards.org/cgi-bin/carddisp.pl?gene=IFI27
NF1	Neurofibromin 1	Protein Coding	50	GC17P031094	30.8633	https://www.genecards.org/cgi-bin/carddisp.pl?gene=NF1
IL10	Interleukin 10	Protein Coding	48	GC01M206767	30.8492	https://www.genecards.org/cgi-bin/carddisp.pl?gene=IL10
NFKB1	Nuclear Factor Kappa B Subunit 1	Protein Coding	53	GC04P102501	30.6658	https://www.genecards.org/cgi-bin/carddisp.pl?gene=NFKB1
PIP	Prolactin Induced Protein	Protein Coding	39	GC07P143132	30.6626	https://www.genecards.org/cgi-bin/carddisp.pl?gene=PIP
SOD2	Superoxide Dismutase 2	Protein Coding	52	GC06M159669	30.5503	https://www.genecards.org/cgi-bin/carddisp.pl?gene=SOD2
KRT14	Keratin 14	Protein Coding	49	GC17M041582	30.5005	https://www.genecards.org/cgi-bin/carddisp.pl?gene=KRT14
TGFBR2	Transforming Growth Factor Beta Receptor 2	Protein Coding	52	GC03P030623	30.4704	https://www.genecards.org/cgi-bin/carddisp.pl?gene=TGFBR2
ERBB4	Erb-B2 Receptor Tyrosine Kinase 4	Protein Coding	56	GC02M211375	30.4652	https://www.genecards.org/cgi-bin/carddisp.pl?gene=ERBB4
MMP1	Matrix Metallopeptidase 1	Protein Coding	52	GC11M102810	30.3468	https://www.genecards.org/cgi-bin/carddisp.pl?gene=MMP1
NRG1	Neuregulin 1	Protein Coding	47	GC08P031639	30.319	https://www.genecards.org/cgi-bin/carddisp.pl?gene=NRG1
BMP6	Bone Morphogenetic Protein 6	Protein Coding	45	GC06P007726	30.1663	https://www.genecards.org/cgi-bin/carddisp.pl?gene=BMP6
FOS	Fos Proto-Oncogene, AP-1 Transcription Factor Subunit	Protein Coding	52	GC14P075278	30.06	https://www.genecards.org/cgi-bin/carddisp.pl?gene=FOS
KDR	Kinase Insert Domain Receptor	Protein Coding	54	GC04M055078	29.7614	https://www.genecards.org/cgi-bin/carddisp.pl?gene=KDR
RASSF1	Ras Association Domain Family Member 1	Protein Coding	46	GC03M050329	29.6	https://www.genecards.org/cgi-bin/carddisp.pl?gene=RASSF1
MMP14	Matrix Metallopeptidase 14	Protein Coding	52	GC14P025566	29.592	https://www.genecards.org/cgi-bin/carddisp.pl?gene=MMP14
GSTT1	Glutathione S-Transferase Theta 1	Protein Coding	34	GC22Mi00270	29.5522	https://www.genecards.org/cgi-bin/carddisp.pl?gene=GSTT1
PIK3CG	Phosphatidylinositol-4,5-Bisphosphate 3-Kinase Catalytic Subunit Gamma	Protein Coding	49	GC07P106865	29.5252	https://www.genecards.org/cgi-bin/carddisp.pl?gene=PIK3CG
SERPINB5	Serpin Family B Member 5	Protein Coding	44	GC18P063476	29.5166	https://www.genecards.org/cgi-bin/carddisp.pl?gene=SERPINB5
PTK2	Protein Tyrosine Kinase 2	Protein Coding	49	GC08M140657	29.4961	https://www.genecards.org/cgi-bin/carddisp.pl?gene=PTK2
HRAS	HRas Proto-Oncogene, GTPase	Protein Coding	53	GC11M000721	29.3726	https://www.genecards.org/cgi-bin/carddisp.pl?gene=HRAS
CYP2D6	Cytochrome P450 Family 2 Subfamily D Member 6	Protein Coding	49	GC22M042126	29.3027	https://www.genecards.org/cgi-bin/carddisp.pl?gene=CYP2D6
SPP1	Secreted Phosphoprotein 1	Protein Coding	47	GC04P087975	29.1434	https://www.genecards.org/cgi-bin/carddisp.pl?gene=SPP1
CYP3A4	Cytochrome P450 Family 3 Subfamily A Member 4	Protein Coding	51	GC07M099759	29.1337	https://www.genecards.org/cgi-bin/carddisp.pl?gene=CYP3A4
AREG	Amphiregulin	Protein Coding	44	GC04P074445	29.1252	https://www.genecards.org/cgi-bin/carddisp.pl?gene=AREG
TYMS	Thymidylate Synthetase	Protein Coding	49	GC18P000657	28.8894	https://www.genecards.org/cgi-bin/carddisp.pl?gene=TYMS
NR1H2	Nuclear Receptor Subfamily 1 Group H Member 2	Protein Coding	49	GC19P050329	28.7193	https://www.genecards.org/cgi-bin/carddisp.pl?gene=NR1H2
NAT2	N-Acetyltransferase 2	Protein Coding	45	GC08P018391	28.6967	https://www.genecards.org/cgi-bin/carddisp.pl?gene=NAT2
PTHLH	Parathyroid Hormone Like Hormone	Protein Coding	46	GC12M027959	28.6889	https://www.genecards.org/cgi-bin/carddisp.pl?gene=PTHLH
FASLG	Fas Ligand	Protein Coding	48	GC01P172628	28.664	https://www.genecards.org/cgi-bin/carddisp.pl?gene=FASLG
AHR	Aryl Hydrocarbon Receptor	Protein Coding	49	GC07P016916	28.622	https://www.genecards.org/cgi-bin/carddisp.pl?gene=AHR
EPCAM	Epithelial Cell Adhesion Molecule	Protein Coding	48	GC02P047345	28.5852	https://www.genecards.org/cgi-bin/carddisp.pl?gene=EPCAM
PMS2	PMS1 Homolog 2, Mismatch Repair System Component	Protein Coding	49	GC07M005973	28.2817	https://www.genecards.org/cgi-bin/carddisp.pl?gene=PMS2
KRT8	Keratin 8	Protein Coding	48	GC12M052897	28.256	https://www.genecards.org/cgi-bin/carddisp.pl?gene=KRT8
VEGFC	Vascular Endothelial Growth Factor C	Protein Coding	48	GC04M176683	28.2042	https://www.genecards.org/cgi-bin/carddisp.pl?gene=VEGFC
NR3C1	Nuclear Receptor Subfamily 3 Group C Member 1	Protein Coding	51	GC05M143277	28.0848	https://www.genecards.org/cgi-bin/carddisp.pl?gene=NR3C1
H19	H19 Imprinted Maternally Expressed Transcript	RNA Gene	28	GC11M001995	28.0776	https://www.genecards.org/cgi-bin/carddisp.pl?gene=H19
MAPK8	Mitogen-Activated Protein Kinase 8	Protein Coding	51	GC10P048306	28.0481	https://www.genecards.org/cgi-bin/carddisp.pl?gene=MAPK8
JAK2	Janus Kinase 2	Protein Coding	54	GC09P004985	28.0019	https://www.genecards.org/cgi-bin/carddisp.pl?gene=JAK2
IRS1	Insulin Receptor Substrate 1	Protein Coding	48	GC02M226731	27.843	https://www.genecards.org/cgi-bin/carddisp.pl?gene=IRS1
STS	Steroid Sulfatase	Protein Coding	46	GC0XP007146	27.7343	https://www.genecards.org/cgi-bin/carddisp.pl?gene=STS
GPER1	G Protein-Coupled Estrogen Receptor 1	Protein Coding	38	GC07P001247	27.5818	https://www.genecards.org/cgi-bin/carddisp.pl?gene=GPER1
TIMP1	TIMP Metallopeptidase Inhibitor 1	Protein Coding	46	GC0XP047583	27.5303	https://www.genecards.org/cgi-bin/carddisp.pl?gene=TIMP1
PLAUR	Plasminogen Activator, Urokinase Receptor	Protein Coding	45	GC19M043646	27.3985	https://www.genecards.org/cgi-bin/carddisp.pl?gene=PLAUR
KRT18	Keratin 18	Protein Coding	49	GC12P052948	27.338	https://www.genecards.org/cgi-bin/carddisp.pl?gene=KRT18
SNCG	Synuclein Gamma	Protein Coding	43	GC10P086957	27.3109	https://www.genecards.org/cgi-bin/carddisp.pl?gene=SNCG
BCL2L1	BCL2 Like 1	Protein Coding	48	GC20M031664	27.1572	https://www.genecards.org/cgi-bin/carddisp.pl?gene=BCL2L1
TNFSF10	TNF Superfamily Member 10	Protein Coding	47	GC03M172505	27.0667	https://www.genecards.org/cgi-bin/carddisp.pl?gene=TNFSF10
CCNA2	Cyclin A2	Protein Coding	46	GC04M121816	26.9616	https://www.genecards.org/cgi-bin/carddisp.pl?gene=CCNA2
CDH3	Cadherin 3	Protein Coding	48	GC16P068637	26.8466	https://www.genecards.org/cgi-bin/carddisp.pl?gene=CDH3
EP300	E1A Binding Protein P300	Protein Coding	52	GC22P041091	26.7487	https://www.genecards.org/cgi-bin/carddisp.pl?gene=EP300
HSP90AA1	Heat Shock Protein 90 Alpha Family Class A Member 1	Protein Coding	49	GC14M102080	26.7288	https://www.genecards.org/cgi-bin/carddisp.pl?gene=HSP90AA1
SDHB	Succinate Dehydrogenase Complex Iron Sulfur Subunit B	Protein Coding	49	GC01M017065	26.6782	https://www.genecards.org/cgi-bin/carddisp.pl?gene=SDHB
MAPK3	Mitogen-Activated Protein Kinase 3	Protein Coding	50	GC16M030117	26.5614	https://www.genecards.org/cgi-bin/carddisp.pl?gene=MAPK3
LOC111589215	BRCA1 Promoter Region	Biological Region	1	GC17P044277	26.5263	https://www.genecards.org/cgi-bin/carddisp.pl?gene=LOC111589215
HSD17B1	Hydroxysteroid 17-Beta Dehydrogenase 1	Protein Coding	45	GC17P042548	26.5183	https://www.genecards.org/cgi-bin/carddisp.pl?gene=HSD17B1
SERPINA3	Serpin Family A Member 3	Protein Coding	44	GC14P094612	26.4567	https://www.genecards.org/cgi-bin/carddisp.pl?gene=SERPINA3
HGF	Hepatocyte Growth Factor	Protein Coding	53	GC07M081699	26.4247	https://www.genecards.org/cgi-bin/carddisp.pl?gene=HGF
CYB5A	Cytochrome B5 Type A	Protein Coding	45	GC18M074250	26.3972	https://www.genecards.org/cgi-bin/carddisp.pl?gene=CYB5A
CDKN3	Cyclin Dependent Kinase Inhibitor 3	Protein Coding	43	GC14P054398	26.3623	https://www.genecards.org/cgi-bin/carddisp.pl?gene=CDKN3
ABCC1	ATP Binding Cassette Subfamily C Member 1	Protein Coding	50	GC16P015949	26.3506	https://www.genecards.org/cgi-bin/carddisp.pl?gene=ABCC1
BLM	BLM RecQ Like Helicase	Protein Coding	50	GC15P090717	26.3467	https://www.genecards.org/cgi-bin/carddisp.pl?gene=BLM
SP1	Sp1 Transcription Factor	Protein Coding	45	GC12P053380	26.2026	https://www.genecards.org/cgi-bin/carddisp.pl?gene=SP1
PDGFRB	Platelet Derived Growth Factor Receptor Beta	Protein Coding	56	GC05M150113	26.2009	https://www.genecards.org/cgi-bin/carddisp.pl?gene=PDGFRB
PRKACA	Protein Kinase CAMP-Activated Catalytic Subunit Alpha	Protein Coding	52	GC19M014092	26.1522	https://www.genecards.org/cgi-bin/carddisp.pl?gene=PRKACA
CHEK1	Checkpoint Kinase 1	Protein Coding	51	GC11P125625	26.1277	https://www.genecards.org/cgi-bin/carddisp.pl?gene=CHEK1
NME1	NME/NM23 Nucleoside Diphosphate Kinase 1	Protein Coding	48	GC17P051154	26.0578	https://www.genecards.org/cgi-bin/carddisp.pl?gene=NME1
RELA	RELA Proto-Oncogene, NF-KB Subunit	Protein Coding	51	GC11M065653	26.0452	https://www.genecards.org/cgi-bin/carddisp.pl?gene=RELA
TYMP	Thymidine Phosphorylase	Protein Coding	47	GC22M050525	26.0367	https://www.genecards.org/cgi-bin/carddisp.pl?gene=TYMP
WT1	WT1 Transcription Factor	Protein Coding	50	GC11M032365	25.9937	https://www.genecards.org/cgi-bin/carddisp.pl?gene=WT1
FHIT	Fragile Histidine Triad Diadenosine Triphosphatase	Protein Coding	46	GC03M059747	25.9794	https://www.genecards.org/cgi-bin/carddisp.pl?gene=FHIT
CDK1	Cyclin Dependent Kinase 1	Protein Coding	47	GC10P060772	25.943	https://www.genecards.org/cgi-bin/carddisp.pl?gene=CDK1
CCNB1	Cyclin B1	Protein Coding	48	GC05P069167	25.9195	https://www.genecards.org/cgi-bin/carddisp.pl?gene=CCNB1
IGFBP2	Insulin Like Growth Factor Binding Protein 2	Protein Coding	44	GC02P216632	25.7406	https://www.genecards.org/cgi-bin/carddisp.pl?gene=IGFBP2
RARB	Retinoic Acid Receptor Beta	Protein Coding	52	GC03P024830	25.7004	https://www.genecards.org/cgi-bin/carddisp.pl?gene=RARB
CXCL12	C-X-C Motif Chemokine Ligand 12	Protein Coding	46	GC10M044294	25.6961	https://www.genecards.org/cgi-bin/carddisp.pl?gene=CXCL12
RHOA	Ras Homolog Family Member A	Protein Coding	48	GC03M049359	25.5822	https://www.genecards.org/cgi-bin/carddisp.pl?gene=RHOA
RAF1	Raf-1 Proto-Oncogene, Serine/Threonine Kinase	Protein Coding	55	GC03M012583	25.49	https://www.genecards.org/cgi-bin/carddisp.pl?gene=RAF1
CCNE1	Cyclin E1	Protein Coding	49	GC19P029811	25.48	https://www.genecards.org/cgi-bin/carddisp.pl?gene=CCNE1
CD274	CD274 Molecule	Protein Coding	46	GC09P005450	25.479	https://www.genecards.org/cgi-bin/carddisp.pl?gene=CD274
LHCGR	Luteinizing Hormone/Choriogonadotropin Receptor	Protein Coding	48	GC02M048647	25.4317	https://www.genecards.org/cgi-bin/carddisp.pl?gene=LHCGR
STAT5A	Signal Transducer And Activator Of Transcription 5A	Protein Coding	47	GC17P042287	25.3693	https://www.genecards.org/cgi-bin/carddisp.pl?gene=STAT5A
ENG	Endoglin	Protein Coding	47	GC09M127815	25.2555	https://www.genecards.org/cgi-bin/carddisp.pl?gene=ENG
MIR145	MicroRNA 145	RNA Gene	21	GC05P149430	25.2151	https://www.genecards.org/cgi-bin/carddisp.pl?gene=MIR145
E2F1	E2F Transcription Factor 1	Protein Coding	45	GC20M033675	25.1966	https://www.genecards.org/cgi-bin/carddisp.pl?gene=E2F1
SULT1A1	Sulfotransferase Family 1A Member 1	Protein Coding	43	GC16M028606	25.1742	https://www.genecards.org/cgi-bin/carddisp.pl?gene=SULT1A1
NQO1	NAD(P)H Quinone Dehydrogenase 1	Protein Coding	50	GC16M069706	25.1664	https://www.genecards.org/cgi-bin/carddisp.pl?gene=NQO1
LEPR	Leptin Receptor	Protein Coding	50	GC01P065421	25.1657	https://www.genecards.org/cgi-bin/carddisp.pl?gene=LEPR
POMC	Proopiomelanocortin	Protein Coding	49	GC02M025160	25.1217	https://www.genecards.org/cgi-bin/carddisp.pl?gene=POMC
SRD5A2	Steroid 5 Alpha-Reductase 2	Protein Coding	43	GC02M031522	25.0184	https://www.genecards.org/cgi-bin/carddisp.pl?gene=SRD5A2
HSPB1	Heat Shock Protein Family B (Small) Member 1	Protein Coding	53	GC07P076302	25.0008	https://www.genecards.org/cgi-bin/carddisp.pl?gene=HSPB1
MUTYH	MutY DNA Glycosylase	Protein Coding	46	GC01M045329	24.9885	https://www.genecards.org/cgi-bin/carddisp.pl?gene=MUTYH
SDHD	Succinate Dehydrogenase Complex Subunit D	Protein Coding	45	GC11P112087	24.9446	https://www.genecards.org/cgi-bin/carddisp.pl?gene=SDHD
NCOA1	Nuclear Receptor Coactivator 1	Protein Coding	45	GC02P024492	24.8983	https://www.genecards.org/cgi-bin/carddisp.pl?gene=NCOA1
RAC1	Rac Family Small GTPase 1	Protein Coding	50	GC07P006377	24.8911	https://www.genecards.org/cgi-bin/carddisp.pl?gene=RAC1
TBX3	T-Box Transcription Factor 3	Protein Coding	46	GC12M114670	24.8883	https://www.genecards.org/cgi-bin/carddisp.pl?gene=TBX3
FASN	Fatty Acid Synthase	Protein Coding	50	GC17M082078	24.7251	https://www.genecards.org/cgi-bin/carddisp.pl?gene=FASN
RARA	Retinoic Acid Receptor Alpha	Protein Coding	52	GC17P040309	24.6959	https://www.genecards.org/cgi-bin/carddisp.pl?gene=RARA
TNFSF11	TNF Superfamily Member 11	Protein Coding	48	GC13P042562	24.6418	https://www.genecards.org/cgi-bin/carddisp.pl?gene=TNFSF11
THBS1	Thrombospondin 1	Protein Coding	46	GC15P039581	24.6287	https://www.genecards.org/cgi-bin/carddisp.pl?gene=THBS1
MAPK14	Mitogen-Activated Protein Kinase 14	Protein Coding	53	GC06P049507	24.542	https://www.genecards.org/cgi-bin/carddisp.pl?gene=MAPK14
SNAI1	Snail Family Transcriptional Repressor 1	Protein Coding	45	GC20P049982	24.5121	https://www.genecards.org/cgi-bin/carddisp.pl?gene=SNAI1
FLT1	Fms Related Receptor Tyrosine Kinase 1	Protein Coding	52	GC13M028300	24.4364	https://www.genecards.org/cgi-bin/carddisp.pl?gene=FLT1
SLC2A1	Solute Carrier Family 2 Member 1	Protein Coding	53	GC01M042925	24.4072	https://www.genecards.org/cgi-bin/carddisp.pl?gene=SLC2A1
MIR143	MicroRNA 143	RNA Gene	23	GC05P149410	24.3703	https://www.genecards.org/cgi-bin/carddisp.pl?gene=MIR143
SKP2	S-Phase Kinase Associated Protein 2	Protein Coding	45	GC05P036151	24.3468	https://www.genecards.org/cgi-bin/carddisp.pl?gene=SKP2
PRKCA	Protein Kinase C Alpha	Protein Coding	52	GC17P066302	24.3429	https://www.genecards.org/cgi-bin/carddisp.pl?gene=PRKCA
KISS1	KiSS-1 Metastasis Suppressor	Protein Coding	42	GC01M204190	24.308	https://www.genecards.org/cgi-bin/carddisp.pl?gene=KISS1
PAK1	P21 (RAC1) Activated Kinase 1	Protein Coding	49	GC11M077321	24.2897	https://www.genecards.org/cgi-bin/carddisp.pl?gene=PAK1
CCL2	C-C Motif Chemokine Ligand 2	Protein Coding	49	GC17P034255	24.2705	https://www.genecards.org/cgi-bin/carddisp.pl?gene=CCL2
ALDH1A1	Aldehyde Dehydrogenase 1 Family Member A1	Protein Coding	48	GC09M072900	24.1934	https://www.genecards.org/cgi-bin/carddisp.pl?gene=ALDH1A1
AKT2	AKT Serine/Threonine Kinase 2	Protein Coding	55	GC19M040230	24.1929	https://www.genecards.org/cgi-bin/carddisp.pl?gene=AKT2
DNMT1	DNA Methyltransferase 1	Protein Coding	52	GC19M010133	24.1236	https://www.genecards.org/cgi-bin/carddisp.pl?gene=DNMT1
PRKCD	Protein Kinase C Delta	Protein Coding	54	GC03P053156	24.1179	https://www.genecards.org/cgi-bin/carddisp.pl?gene=PRKCD
TSC1	TSC Complex Subunit 1	Protein Coding	49	GC09M132891	24.0528	https://www.genecards.org/cgi-bin/carddisp.pl?gene=TSC1
ACTC1	Actin Alpha Cardiac Muscle 1	Protein Coding	43	GC15M034788	24.0426	https://www.genecards.org/cgi-bin/carddisp.pl?gene=ACTC1
ATR	ATR Serine/Threonine Kinase	Protein Coding	53	GC03M142449	24.0333	https://www.genecards.org/cgi-bin/carddisp.pl?gene=ATR
XIAP	X-Linked Inhibitor Of Apoptosis	Protein Coding	50	GC0XP123859	24.0008	https://www.genecards.org/cgi-bin/carddisp.pl?gene=XIAP
FGF8	Fibroblast Growth Factor 8	Protein Coding	48	GC10M101770	23.9955	https://www.genecards.org/cgi-bin/carddisp.pl?gene=FGF8
FGF7	Fibroblast Growth Factor 7	Protein Coding	43	GC15P049423	23.981	https://www.genecards.org/cgi-bin/carddisp.pl?gene=FGF7
FGFR4	Fibroblast Growth Factor Receptor 4	Protein Coding	53	GC05P177086	23.9089	https://www.genecards.org/cgi-bin/carddisp.pl?gene=FGFR4
IGFBP1	Insulin Like Growth Factor Binding Protein 1	Protein Coding	44	GC07P046637	23.9024	https://www.genecards.org/cgi-bin/carddisp.pl?gene=IGFBP1
CDK6	Cyclin Dependent Kinase 6	Protein Coding	54	GC07M092604	23.8688	https://www.genecards.org/cgi-bin/carddisp.pl?gene=CDK6
PTK6	Protein Tyrosine Kinase 6	Protein Coding	48	GC20M063528	23.8295	https://www.genecards.org/cgi-bin/carddisp.pl?gene=PTK6
CASP9	Caspase 9	Protein Coding	49	GC01M015491	23.8109	https://www.genecards.org/cgi-bin/carddisp.pl?gene=CASP9
SNAI2	Snail Family Transcriptional Repressor 2	Protein Coding	45	GC08M048917	23.7467	https://www.genecards.org/cgi-bin/carddisp.pl?gene=SNAI2
ITGB1	Integrin Subunit Beta 1	Protein Coding	51	GC10M032890	23.7179	https://www.genecards.org/cgi-bin/carddisp.pl?gene=ITGB1
FOXA1	Forkhead Box A1	Protein Coding	43	GC14M037589	23.694	https://www.genecards.org/cgi-bin/carddisp.pl?gene=FOXA1
HOTAIR	HOX Transcript Antisense RNA	RNA Gene	25	GC12M053962	23.6064	https://www.genecards.org/cgi-bin/carddisp.pl?gene=HOTAIR
GJA1	Gap Junction Protein Alpha 1	Protein Coding	52	GC06P121436	23.5985	https://www.genecards.org/cgi-bin/carddisp.pl?gene=GJA1
IFNG	Interferon Gamma	Protein Coding	49	GC12M068154	23.5754	https://www.genecards.org/cgi-bin/carddisp.pl?gene=IFNG
CASR	Calcium Sensing Receptor	Protein Coding	51	GC03P122183	23.5081	https://www.genecards.org/cgi-bin/carddisp.pl?gene=CASR
CD34	CD34 Molecule	Protein Coding	44	GC01M207880	23.4983	https://www.genecards.org/cgi-bin/carddisp.pl?gene=CD34
STAT1	Signal Transducer And Activator Of Transcription 1	Protein Coding	54	GC02M190908	23.4765	https://www.genecards.org/cgi-bin/carddisp.pl?gene=STAT1
SOX9	SRY-Box Transcription Factor 9	Protein Coding	49	GC17P072121	23.4657	https://www.genecards.org/cgi-bin/carddisp.pl?gene=SOX9
LGALS3	Galectin 3	Protein Coding	45	GC14P055124	23.441	https://www.genecards.org/cgi-bin/carddisp.pl?gene=LGALS3
TGFB2	Transforming Growth Factor Beta 2	Protein Coding	50	GC01P218345	23.4118	https://www.genecards.org/cgi-bin/carddisp.pl?gene=TGFB2
CALCA	Calcitonin Related Polypeptide Alpha	Protein Coding	43	GC11M014945	23.2347	https://www.genecards.org/cgi-bin/carddisp.pl?gene=CALCA
TGFBR1	Transforming Growth Factor Beta Receptor 1	Protein Coding	54	GC09P099104	23.2343	https://www.genecards.org/cgi-bin/carddisp.pl?gene=TGFBR1
CDH2	Cadherin 2	Protein Coding	53	GC18M027950	23.177	https://www.genecards.org/cgi-bin/carddisp.pl?gene=CDH2
IL2	Interleukin 2	Protein Coding	46	GC04M122451	23.1007	https://www.genecards.org/cgi-bin/carddisp.pl?gene=IL2
SULT1E1	Sulfotransferase Family 1E Member 1	Protein Coding	45	GC04M069841	23.0757	https://www.genecards.org/cgi-bin/carddisp.pl?gene=SULT1E1
GH1	Growth Hormone 1	Protein Coding	45	GC17M063917	22.9998	https://www.genecards.org/cgi-bin/carddisp.pl?gene=GH1
NOS2	Nitric Oxide Synthase 2	Protein Coding	50	GC17M027756	22.9959	https://www.genecards.org/cgi-bin/carddisp.pl?gene=NOS2
CA9	Carbonic Anhydrase 9	Protein Coding	45	GC09P035673	22.9918	https://www.genecards.org/cgi-bin/carddisp.pl?gene=CA9
CHGA	Chromogranin A	Protein Coding	43	GC14P092923	22.9576	https://www.genecards.org/cgi-bin/carddisp.pl?gene=CHGA
CEACAM5	CEA Cell Adhesion Molecule 5	Protein Coding	42	GC19P041709	22.9352	https://www.genecards.org/cgi-bin/carddisp.pl?gene=CEACAM5
TIMP3	TIMP Metallopeptidase Inhibitor 3	Protein Coding	46	GC22P032800	22.9067	https://www.genecards.org/cgi-bin/carddisp.pl?gene=TIMP3
KRT20	Keratin 20	Protein Coding	43	GC17M040875	22.8947	https://www.genecards.org/cgi-bin/carddisp.pl?gene=KRT20
TSC2	TSC Complex Subunit 2	Protein Coding	50	GC16P002518	22.8825	https://www.genecards.org/cgi-bin/carddisp.pl?gene=TSC2
FLT4	Fms Related Receptor Tyrosine Kinase 4	Protein Coding	53	GC05M180607	22.8347	https://www.genecards.org/cgi-bin/carddisp.pl?gene=FLT4
FGF3	Fibroblast Growth Factor 3	Protein Coding	45	GC11M069811	22.8289	https://www.genecards.org/cgi-bin/carddisp.pl?gene=FGF3
EDNRA	Endothelin Receptor Type A	Protein Coding	50	GC04P147480	22.8232	https://www.genecards.org/cgi-bin/carddisp.pl?gene=EDNRA
NCOR1	Nuclear Receptor Corepressor 1	Protein Coding	45	GC17M016029	22.7774	https://www.genecards.org/cgi-bin/carddisp.pl?gene=NCOR1
CTSB	Cathepsin B	Protein Coding	52	GC08M011842	22.7671	https://www.genecards.org/cgi-bin/carddisp.pl?gene=CTSB
MMP11	Matrix Metallopeptidase 11	Protein Coding	46	GC22P023768	22.7156	https://www.genecards.org/cgi-bin/carddisp.pl?gene=MMP11
HDAC1	Histone Deacetylase 1	Protein Coding	50	GC01P032292	22.6155	https://www.genecards.org/cgi-bin/carddisp.pl?gene=HDAC1
YAP1	Yes1 Associated Transcriptional Regulator	Protein Coding	49	GC11P102110	22.5873	https://www.genecards.org/cgi-bin/carddisp.pl?gene=YAP1
MAP2K1	Mitogen-Activated Protein Kinase Kinase 1	Protein Coding	54	GC15P066386	22.4951	https://www.genecards.org/cgi-bin/carddisp.pl?gene=MAP2K1
TIMP2	TIMP Metallopeptidase Inhibitor 2	Protein Coding	45	GC17M078852	22.4897	https://www.genecards.org/cgi-bin/carddisp.pl?gene=TIMP2
SMAD3	SMAD Family Member 3	Protein Coding	50	GC15P067063	22.4832	https://www.genecards.org/cgi-bin/carddisp.pl?gene=SMAD3
MMP3	Matrix Metallopeptidase 3	Protein Coding	52	GC11M102835	22.4695	https://www.genecards.org/cgi-bin/carddisp.pl?gene=MMP3
FN1	Fibronectin 1	Protein Coding	50	GC02M215360	22.4092	https://www.genecards.org/cgi-bin/carddisp.pl?gene=FN1
HBEGF	Heparin Binding EGF Like Growth Factor	Protein Coding	44	GC05M140332	22.3395	https://www.genecards.org/cgi-bin/carddisp.pl?gene=HBEGF
FGF1	Fibroblast Growth Factor 1	Protein Coding	49	GC05M142555	22.3392	https://www.genecards.org/cgi-bin/carddisp.pl?gene=FGF1
MGMT	O-6-Methylguanine-DNA Methyltransferase	Protein Coding	50	GC10P129467	22.3222	https://www.genecards.org/cgi-bin/carddisp.pl?gene=MGMT
WWOX	WW Domain Containing Oxidoreductase	Protein Coding	48	GC16P078099	22.2256	https://www.genecards.org/cgi-bin/carddisp.pl?gene=WWOX
FOXM1	Forkhead Box M1	Protein Coding	45	GC12M002857	22.1783	https://www.genecards.org/cgi-bin/carddisp.pl?gene=FOXM1
CCL5	C-C Motif Chemokine Ligand 5	Protein Coding	44	GC17M035871	22.1594	https://www.genecards.org/cgi-bin/carddisp.pl?gene=CCL5
RPS6KB1	Ribosomal Protein S6 Kinase B1	Protein Coding	50	GC17P059893	22.1205	https://www.genecards.org/cgi-bin/carddisp.pl?gene=RPS6KB1
CCND2	Cyclin D2	Protein Coding	50	GC12P008914	22.1189	https://www.genecards.org/cgi-bin/carddisp.pl?gene=CCND2
ADIPOQ	Adiponectin, C1Q And Collagen Domain Containing	Protein Coding	46	GC03P186842	22.1028	https://www.genecards.org/cgi-bin/carddisp.pl?gene=ADIPOQ
EIF4E	Eukaryotic Translation Initiation Factor 4E	Protein Coding	51	GC04M098879	22.0997	https://www.genecards.org/cgi-bin/carddisp.pl?gene=EIF4E
CYP1A2	Cytochrome P450 Family 1 Subfamily A Member 2	Protein Coding	46	GC15P074748	22.074	https://www.genecards.org/cgi-bin/carddisp.pl?gene=CYP1A2
GSK3B	Glycogen Synthase Kinase 3 Beta	Protein Coding	51	GC03M119821	22.0406	https://www.genecards.org/cgi-bin/carddisp.pl?gene=GSK3B
MCL1	MCL1 Apoptosis Regulator, BCL2 Family Member	Protein Coding	49	GC01M150561	21.9859	https://www.genecards.org/cgi-bin/carddisp.pl?gene=MCL1
KLK10	Kallikrein Related Peptidase 10	Protein Coding	41	GC19M051012	21.9405	https://www.genecards.org/cgi-bin/carddisp.pl?gene=KLK10
MTA1	Metastasis Associated 1	Protein Coding	43	GC14P105419	21.8433	https://www.genecards.org/cgi-bin/carddisp.pl?gene=MTA1
SHC1	SHC Adaptor Protein 1	Protein Coding	46	GC01M154962	21.8309	https://www.genecards.org/cgi-bin/carddisp.pl?gene=SHC1
GLI1	GLI Family Zinc Finger 1	Protein Coding	48	GC12P057460	21.7593	https://www.genecards.org/cgi-bin/carddisp.pl?gene=GLI1
ODC1	Ornithine Decarboxylase 1	Protein Coding	49	GC02M010432	21.7293	https://www.genecards.org/cgi-bin/carddisp.pl?gene=ODC1
BAP1	BRCA1 Associated Protein 1	Protein Coding	47	GC03M052401	21.7219	https://www.genecards.org/cgi-bin/carddisp.pl?gene=BAP1
FOXO3	Forkhead Box O3	Protein Coding	45	GC06P108559	21.7067	https://www.genecards.org/cgi-bin/carddisp.pl?gene=FOXO3
CCN1	Cellular Communication Network Factor 1	Protein Coding	32	GC01P085581	21.6479	https://www.genecards.org/cgi-bin/carddisp.pl?gene=CCN1
SYP	Synaptophysin	Protein Coding	45	GC0XM049187	21.5442	https://www.genecards.org/cgi-bin/carddisp.pl?gene=SYP
NOS3	Nitric Oxide Synthase 3	Protein Coding	52	GC07P150990	21.5041	https://www.genecards.org/cgi-bin/carddisp.pl?gene=NOS3
IGF2R	Insulin Like Growth Factor 2 Receptor	Protein Coding	46	GC06P159969	21.4259	https://www.genecards.org/cgi-bin/carddisp.pl?gene=IGF2R
NKX2-1	NK2 Homeobox 1	Protein Coding	47	GC14M036516	21.3872	https://www.genecards.org/cgi-bin/carddisp.pl?gene=NKX2-1
CTCF	CCCTC-Binding Factor	Protein Coding	47	GC16P067563	21.3643	https://www.genecards.org/cgi-bin/carddisp.pl?gene=CTCF
STAT5B	Signal Transducer And Activator Of Transcription 5B	Protein Coding	50	GC17M042199	21.3463	https://www.genecards.org/cgi-bin/carddisp.pl?gene=STAT5B
VEGFD	Vascular Endothelial Growth Factor D	Protein Coding	35	GC0XM015345	21.3459	https://www.genecards.org/cgi-bin/carddisp.pl?gene=VEGFD
CYCS	Cytochrome C, Somatic	Protein Coding	49	GC07M025118	21.2985	https://www.genecards.org/cgi-bin/carddisp.pl?gene=CYCS
CTNNA1	Catenin Alpha 1	Protein Coding	49	GC05P138613	21.2791	https://www.genecards.org/cgi-bin/carddisp.pl?gene=CTNNA1
MAPK10	Mitogen-Activated Protein Kinase 10	Protein Coding	52	GC04M085990	21.2578	https://www.genecards.org/cgi-bin/carddisp.pl?gene=MAPK10
SMAD2	SMAD Family Member 2	Protein Coding	48	GC18M047809	21.2338	https://www.genecards.org/cgi-bin/carddisp.pl?gene=SMAD2
FOXP3	Forkhead Box P3	Protein Coding	47	GC0XM049250	21.2306	https://www.genecards.org/cgi-bin/carddisp.pl?gene=FOXP3
PDGFRA	Platelet Derived Growth Factor Receptor Alpha	Protein Coding	56	GC04P054229	21.2036	https://www.genecards.org/cgi-bin/carddisp.pl?gene=PDGFRA
AKR1C3	Aldo-Keto Reductase Family 1 Member C3	Protein Coding	47	GC10P005035	21.1965	https://www.genecards.org/cgi-bin/carddisp.pl?gene=AKR1C3
CD24	CD24 Molecule	Protein Coding	35	GC06M106969	21.1795	https://www.genecards.org/cgi-bin/carddisp.pl?gene=CD24
GRP	Gastrin Releasing Peptide	Protein Coding	42	GC18P059220	21.1608	https://www.genecards.org/cgi-bin/carddisp.pl?gene=GRP
NR0B1	Nuclear Receptor Subfamily 0 Group B Member 1	Protein Coding	47	GC0XM030304	21.1229	https://www.genecards.org/cgi-bin/carddisp.pl?gene=NR0B1
BAG1	BAG Cochaperone 1	Protein Coding	43	GC09M033245	21.1082	https://www.genecards.org/cgi-bin/carddisp.pl?gene=BAG1
ZEB1	Zinc Finger E-Box Binding Homeobox 1	Protein Coding	49	GC10P031318	21.0553	https://www.genecards.org/cgi-bin/carddisp.pl?gene=ZEB1
CREB1	CAMP Responsive Element Binding Protein 1	Protein Coding	50	GC02P207529	21.0428	https://www.genecards.org/cgi-bin/carddisp.pl?gene=CREB1
BSG	Basigin (Ok Blood Group)	Protein Coding	45	GC19P000571	21.0339	https://www.genecards.org/cgi-bin/carddisp.pl?gene=BSG
IGFBP5	Insulin Like Growth Factor Binding Protein 5	Protein Coding	43	GC02M216672	20.9999	https://www.genecards.org/cgi-bin/carddisp.pl?gene=IGFBP5
CCN5	Cellular Communication Network Factor 5	Protein Coding	31	GC20P044715	20.9646	https://www.genecards.org/cgi-bin/carddisp.pl?gene=CCN5
DNMT3B	DNA Methyltransferase 3 Beta	Protein Coding	52	GC20P032762	20.9245	https://www.genecards.org/cgi-bin/carddisp.pl?gene=DNMT3B
FBXW7	F-Box And WD Repeat Domain Containing 7	Protein Coding	45	GC04M152321	20.9144	https://www.genecards.org/cgi-bin/carddisp.pl?gene=FBXW7
AIP	Aryl Hydrocarbon Receptor Interacting Protein	Protein Coding	46	GC11P067468	20.8707	https://www.genecards.org/cgi-bin/carddisp.pl?gene=AIP
WNT5A	Wnt Family Member 5A	Protein Coding	50	GC03M055465	20.8324	https://www.genecards.org/cgi-bin/carddisp.pl?gene=WNT5A
BAK1	BCL2 Antagonist/Killer 1	Protein Coding	45	GC06M033572	20.8085	https://www.genecards.org/cgi-bin/carddisp.pl?gene=BAK1
IL1RN	Interleukin 1 Receptor Antagonist	Protein Coding	49	GC02P115722	20.7977	https://www.genecards.org/cgi-bin/carddisp.pl?gene=IL1RN
TEK	TEK Receptor Tyrosine Kinase	Protein Coding	52	GC09P027109	20.7733	https://www.genecards.org/cgi-bin/carddisp.pl?gene=TEK
CTLA4	Cytotoxic T-Lymphocyte Associated Protein 4	Protein Coding	46	GC02P203867	20.727	https://www.genecards.org/cgi-bin/carddisp.pl?gene=CTLA4
CREBBP	CREB Binding Protein	Protein Coding	53	GC16M003726	20.7061	https://www.genecards.org/cgi-bin/carddisp.pl?gene=CREBBP
EZR	Ezrin	Protein Coding	46	GC06M158765	20.6896	https://www.genecards.org/cgi-bin/carddisp.pl?gene=EZR
PDE11A	Phosphodiesterase 11A	Protein Coding	47	GC02M177624	20.6632	https://www.genecards.org/cgi-bin/carddisp.pl?gene=PDE11A
PTPN11	Protein Tyrosine Phosphatase Non-Receptor Type 11	Protein Coding	54	GC12P112418	20.6502	https://www.genecards.org/cgi-bin/carddisp.pl?gene=PTPN11
TP73	Tumor Protein P73	Protein Coding	47	GC01P003652	20.6501	https://www.genecards.org/cgi-bin/carddisp.pl?gene=TP73
CLU	Clusterin	Protein Coding	47	GC08M027596	20.6246	https://www.genecards.org/cgi-bin/carddisp.pl?gene=CLU
LCN2	Lipocalin 2	Protein Coding	44	GC09P128149	20.6007	https://www.genecards.org/cgi-bin/carddisp.pl?gene=LCN2
NRP1	Neuropilin 1	Protein Coding	47	GC10M033177	20.5306	https://www.genecards.org/cgi-bin/carddisp.pl?gene=NRP1
MMP7	Matrix Metallopeptidase 7	Protein Coding	49	GC11M102425	20.4986	https://www.genecards.org/cgi-bin/carddisp.pl?gene=MMP7
CDKN2C	Cyclin Dependent Kinase Inhibitor 2C	Protein Coding	47	GC01P050960	20.4763	https://www.genecards.org/cgi-bin/carddisp.pl?gene=CDKN2C
TFAP2A	Transcription Factor AP-2 Alpha	Protein Coding	48	GC06M010393	20.4461	https://www.genecards.org/cgi-bin/carddisp.pl?gene=TFAP2A
JAG1	Jagged Canonical Notch Ligand 1	Protein Coding	51	GC20M010637	20.3413	https://www.genecards.org/cgi-bin/carddisp.pl?gene=JAG1
BUB1B	BUB1 Mitotic Checkpoint Serine/Threonine Kinase B	Protein Coding	50	GC15P040161	20.3406	https://www.genecards.org/cgi-bin/carddisp.pl?gene=BUB1B
YBX1	Y-Box Binding Protein 1	Protein Coding	40	GC01P042682	20.3249	https://www.genecards.org/cgi-bin/carddisp.pl?gene=YBX1
HSPA4	Heat Shock Protein Family A (Hsp70) Member 4	Protein Coding	43	GC05P133051	20.2833	https://www.genecards.org/cgi-bin/carddisp.pl?gene=HSPA4
APOD	Apolipoprotein D	Protein Coding	43	GC03M195568	20.2678	https://www.genecards.org/cgi-bin/carddisp.pl?gene=APOD
CDKN2B	Cyclin Dependent Kinase Inhibitor 2B	Protein Coding	48	GC09M022002	20.2628	https://www.genecards.org/cgi-bin/carddisp.pl?gene=CDKN2B
BMI1	BMI1 Proto-Oncogene, Polycomb Ring Finger	Protein Coding	44	GC10P022326	20.2597	https://www.genecards.org/cgi-bin/carddisp.pl?gene=BMI1
MMP13	Matrix Metallopeptidase 13	Protein Coding	51	GC11M102942	20.2468	https://www.genecards.org/cgi-bin/carddisp.pl?gene=MMP13
GHRH	Growth Hormone Releasing Hormone	Protein Coding	40	GC20M037251	20.1833	https://www.genecards.org/cgi-bin/carddisp.pl?gene=GHRH
HSPA5	Heat Shock Protein Family A (Hsp70) Member 5	Protein Coding	48	GC09M125234	20.1759	https://www.genecards.org/cgi-bin/carddisp.pl?gene=HSPA5
NCOR2	Nuclear Receptor Corepressor 2	Protein Coding	45	GC12M124324	20.1756	https://www.genecards.org/cgi-bin/carddisp.pl?gene=NCOR2
ABCC8	ATP Binding Cassette Subfamily C Member 8	Protein Coding	47	GC11M017392	20.1672	https://www.genecards.org/cgi-bin/carddisp.pl?gene=ABCC8
HPSE	Heparanase	Protein Coding	46	GC04M083292	20.1626	https://www.genecards.org/cgi-bin/carddisp.pl?gene=HPSE
MALAT1	Metastasis Associated Lung Adenocarcinoma Transcript 1	RNA Gene	23	GC11P065904	20.1548	https://www.genecards.org/cgi-bin/carddisp.pl?gene=MALAT1
NTRK1	Neurotrophic Receptor Tyrosine Kinase 1	Protein Coding	50	GC01P156815	20.1019	https://www.genecards.org/cgi-bin/carddisp.pl?gene=NTRK1
S100A7	S100 Calcium Binding Protein A7	Protein Coding	42	GC01M153457	20.0955	https://www.genecards.org/cgi-bin/carddisp.pl?gene=S100A7
SFRP1	Secreted Frizzled Related Protein 1	Protein Coding	43	GC08M041262	20.0919	https://www.genecards.org/cgi-bin/carddisp.pl?gene=SFRP1
NOTCH2	Notch Receptor 2	Protein Coding	50	GC01M119911	20.0808	https://www.genecards.org/cgi-bin/carddisp.pl?gene=NOTCH2
ACTB	Actin Beta	Protein Coding	50	GC07M005527	20.0302	https://www.genecards.org/cgi-bin/carddisp.pl?gene=ACTB
